# Supplementary material for: Prognostic Impact of Acute Cardiovascular Events in COVID-19 Hospitalized Patients—Results from the CORONA Germany Study
Source: J Clin Med. 2021 Sep 2;10(17):3982. doi: 10.3390/jcm10173982 (PMC8432202; doi:10.3390/jcm10173982)
Supplement: Supplementary file 1 [file jcm-10-03982-s001.zip]

Archive with 1 entries (1 files):
- jcm-1306839-SI.pdf
